# Supplementary material for: Design, Synthesis, and Evaluation of Novel Thiazole-Containing Algicides Inspired by Bacillamide A
Source: Mar Drugs. 2024 Nov 1;22(11):494. doi: 10.3390/md22110494 (PMC11595864; doi:10.3390/md22110494)
Supplement: Supplementary file 1 [file marinedrugs-22-00494-s001.zip]

Archive with 1 entries (1 files):
- marinedrugs-3280917-supplementary.pdf
